# Supplementary material for: Rituximab in the Treatment of Interstitial Lung Diseases Related to Anti-Melanoma Differentiation-Associated Gene 5 Dermatomyositis: A Systematic Review
Source: Front Immunol. 2022 Jan 18;12:820163. doi: 10.3389/fimmu.2021.820163 (PMC8803653; doi:10.3389/fimmu.2021.820163)
Supplement: Supplementary file 1 [file DataSheet_1.zip › Supplementary Data Sheet 1.CSV]

Search number	Query	Sort By	Filters	Search Details	Results	Time
13	(((("Dermatomyositis"[Mesh]) OR (((((((((((Dermatopolymyositis[Title/Abstract]) OR (Polymyositis-Dermatomyositis[Title/Abstract])) OR (Polymyositis Dermatomyositis[Title/Abstract])) OR (Dermatomyositis, Adult Type[Title/Abstract])) OR (Adult Type Dermatomyositis[Title/Abstract])) OR (Dermatomyositis, Childhood Type[Title/Abstract])) OR (Childhood Type Dermatomyositis[Title/Abstract])) OR (Juvenil…	Most Recent		("Dermatomyositis"[MeSH Terms] OR ("Dermatopolymyositis"[Title/Abstract] OR "Polymyositis-Dermatomyositis"[Title/Abstract] OR "Polymyositis-Dermatomyositis"[Title/Abstract] OR (("Dermatomyositis"[MeSH Terms] OR "Dermatomyositis"[All Fields]) AND "adult type"[Title/Abstract]) OR "adult type dermatomyositis"[Title/Abstract] OR "dermatomyositis childhood type"[Title/Abstract] OR "childhood type derm…	9	06:20:11
12	("Rituximab"[Mesh]) OR (((((((((((CD20 Antibody, Rituximab[Title/Abstract]) OR (Rituximab CD20 Antibody[Title/Abstract])) OR (Mabthera[Title/Abstract])) OR (IDEC-C2B8 Antibody[Title/Abstract])) OR (IDEC C2B8 Antibody[Title/Abstract])) OR (IDEC-C2B8[Title/Abstract])) OR (IDEC C2B8[Title/Abstract])) OR (GP2013[Title/Abstract])) OR (Rituxan[Title/Abstract])) OR (CD20 targeting[Title/Abstract])) OR (…	Most Recent		"Rituximab"[MeSH Terms] OR "cd20 antibody rituximab"[Title/Abstract] OR "rituximab cd20 antibody"[Title/Abstract] OR "Mabthera"[Title/Abstract] OR "idec c2b8 antibody"[Title/Abstract] OR "idec c2b8 antibody"[Title/Abstract] OR "IDEC-C2B8"[Title/Abstract] OR "IDEC-C2B8"[Title/Abstract] OR "GP2013"[Title/Abstract] OR "Rituxan"[Title/Abstract] OR "cd20 targeting"[Title/Abstract] OR "targeting cd20"[…	16,627	06:15:34
11	((((((((((CD20 Antibody, Rituximab[Title/Abstract]) OR (Rituximab CD20 Antibody[Title/Abstract])) OR (Mabthera[Title/Abstract])) OR (IDEC-C2B8 Antibody[Title/Abstract])) OR (IDEC C2B8 Antibody[Title/Abstract])) OR (IDEC-C2B8[Title/Abstract])) OR (IDEC C2B8[Title/Abstract])) OR (GP2013[Title/Abstract])) OR (Rituxan[Title/Abstract])) OR (CD20 targeting[Title/Abstract])) OR (Targeting CD20[Title/Abs…	Most Recent		"cd20 antibody rituximab"[Title/Abstract] OR "rituximab cd20 antibody"[Title/Abstract] OR "Mabthera"[Title/Abstract] OR "idec c2b8 antibody"[Title/Abstract] OR "idec c2b8 antibody"[Title/Abstract] OR "IDEC-C2B8"[Title/Abstract] OR "IDEC-C2B8"[Title/Abstract] OR "GP2013"[Title/Abstract] OR "Rituxan"[Title/Abstract] OR "cd20 targeting"[Title/Abstract] OR "targeting cd20"[Title/Abstract]	1,153	06:15:19
10	"Rituximab"[Mesh]	Most Recent		"Rituximab"[MeSH Terms]	16,176	06:14:14
9	("Lung Diseases, Interstitial"[Mesh]) OR ((((((((((((((Diffuse Parenchymal Lung Disease[Title/Abstract]) OR (Interstitial Lung Diseases[Title/Abstract])) OR (Diffuse Parenchymal Lung Diseases[Title/Abstract])) OR (Interstitial Lung Disease[Title/Abstract])) OR (Lung Disease, Interstitial[Title/Abstract])) OR (Pneumonia, Interstitial[Title/Abstract])) OR (Interstitial Pneumonia[Title/Abstract])) O…	Most Recent		"lung diseases, interstitial"[MeSH Terms] OR ("diffuse parenchymal lung disease"[Title/Abstract] OR "interstitial lung diseases"[Title/Abstract] OR "diffuse parenchymal lung diseases"[Title/Abstract] OR "interstitial lung disease"[Title/Abstract] OR "lung disease interstitial"[Title/Abstract] OR "pneumonia interstitial"[Title/Abstract] OR "interstitial pneumonia"[Title/Abstract] OR "interstitial …	73,412	06:12:59
8	(((((((((((((Diffuse Parenchymal Lung Disease[Title/Abstract]) OR (Interstitial Lung Diseases[Title/Abstract])) OR (Diffuse Parenchymal Lung Diseases[Title/Abstract])) OR (Interstitial Lung Disease[Title/Abstract])) OR (Lung Disease, Interstitial[Title/Abstract])) OR (Pneumonia, Interstitial[Title/Abstract])) OR (Interstitial Pneumonia[Title/Abstract])) OR (Interstitial Pneumonias[Title/Abstract]…	Most Recent		"diffuse parenchymal lung disease"[Title/Abstract] OR "interstitial lung diseases"[Title/Abstract] OR "diffuse parenchymal lung diseases"[Title/Abstract] OR "interstitial lung disease"[Title/Abstract] OR "lung disease interstitial"[Title/Abstract] OR "pneumonia interstitial"[Title/Abstract] OR "interstitial pneumonia"[Title/Abstract] OR "interstitial pneumonias"[Title/Abstract] OR "pneumonias int…	25,003	06:12:36
7	"Lung Diseases, Interstitial"[Mesh]	Most Recent		"lung diseases, interstitial"[MeSH Terms]	58,119	06:09:14
6	("IFIH1 protein, human" [Supplementary Concept]) OR (((((((((MDA-5 protein, human[Title/Abstract]) OR (melanoma differentiation associated protein-5, human[Title/Abstract])) OR (RH116 helicase, human[Title/Abstract])) OR (MDA5 protein, human[Title/Abstract])) OR (RNA helicase RH116, human[Title/Abstract])) OR (anti-melanoma differentiation-associated gene 5 antibody[Title/Abstract])) OR (anti-MDA…	Most Recent		"ifih1 protein human"[Supplementary Concept] OR (("MDA-5"[All Fields] AND "protein human"[Title/Abstract]) OR ((("melanoma"[MeSH Terms] OR "melanoma"[All Fields] OR "melanomas"[All Fields] OR "melanoma s"[All Fields]) AND ("cell differentiation"[MeSH Terms] OR ("cell"[All Fields] AND "differentiation"[All Fields]) OR "cell differentiation"[All Fields] OR "differentiated"[All Fields] OR "different…	2,068	06:08:11
5	((((((((MDA-5 protein, human[Title/Abstract]) OR (melanoma differentiation associated protein-5, human[Title/Abstract])) OR (RH116 helicase, human[Title/Abstract])) OR (MDA5 protein, human[Title/Abstract])) OR (RNA helicase RH116, human[Title/Abstract])) OR (anti-melanoma differentiation-associated gene 5 antibody[Title/Abstract])) OR (anti-MDA5 antibody[Title/Abstract])) OR (melanoma differentia…	Most Recent		("MDA-5"[All Fields] AND "protein human"[Title/Abstract]) OR ((("melanoma"[MeSH Terms] OR "melanoma"[All Fields] OR "melanomas"[All Fields] OR "melanoma s"[All Fields]) AND ("cell differentiation"[MeSH Terms] OR ("cell"[All Fields] AND "differentiation"[All Fields]) OR "cell differentiation"[All Fields] OR "differentiated"[All Fields] OR "differentiation"[All Fields] OR "differential"[All Fields]…	1,884	06:07:58
4	"IFIH1 protein, human" [Supplementary Concept]	Most Recent		"ifih1 protein human"[Supplementary Concept]	730	06:06:21
3	("Dermatomyositis"[Mesh]) OR (((((((((((Dermatopolymyositis[Title/Abstract]) OR (Polymyositis-Dermatomyositis[Title/Abstract])) OR (Polymyositis Dermatomyositis[Title/Abstract])) OR (Dermatomyositis, Adult Type[Title/Abstract])) OR (Adult Type Dermatomyositis[Title/Abstract])) OR (Dermatomyositis, Childhood Type[Title/Abstract])) OR (Childhood Type Dermatomyositis[Title/Abstract])) OR (Juvenile D…	Most Recent		"Dermatomyositis"[MeSH Terms] OR ("Dermatopolymyositis"[Title/Abstract] OR "Polymyositis-Dermatomyositis"[Title/Abstract] OR "Polymyositis-Dermatomyositis"[Title/Abstract] OR (("Dermatomyositis"[MeSH Terms] OR "Dermatomyositis"[All Fields]) AND "adult type"[Title/Abstract]) OR "adult type dermatomyositis"[Title/Abstract] OR "dermatomyositis childhood type"[Title/Abstract] OR "childhood type derma…	9,079	06:05:24
2	((((((((((Dermatopolymyositis[Title/Abstract]) OR (Polymyositis-Dermatomyositis[Title/Abstract])) OR (Polymyositis Dermatomyositis[Title/Abstract])) OR (Dermatomyositis, Adult Type[Title/Abstract])) OR (Adult Type Dermatomyositis[Title/Abstract])) OR (Dermatomyositis, Childhood Type[Title/Abstract])) OR (Childhood Type Dermatomyositis[Title/Abstract])) OR (Juvenile Dermatomyositis[Title/Abstract]…	Most Recent		"Dermatopolymyositis"[Title/Abstract] OR "Polymyositis-Dermatomyositis"[Title/Abstract] OR "Polymyositis-Dermatomyositis"[Title/Abstract] OR (("Dermatomyositis"[MeSH Terms] OR "Dermatomyositis"[All Fields]) AND "adult type"[Title/Abstract]) OR "adult type dermatomyositis"[Title/Abstract] OR "dermatomyositis childhood type"[Title/Abstract] OR "childhood type dermatomyositis"[Title/Abstract] OR "ju…	2,227	06:03:46
1	"Dermatomyositis"[Mesh]	Most Recent		"Dermatomyositis"[MeSH Terms]	8,293	06:01:46
