# Supplementary material for: Rituximab in the Treatment of Interstitial Lung Diseases Related to Anti-Melanoma Differentiation-Associated Gene 5 Dermatomyositis: A Systematic Review
Source: Front Immunol. 2022 Jan 18;12:820163. doi: 10.3389/fimmu.2021.820163 (PMC8803653; doi:10.3389/fimmu.2021.820163)
Supplement: Supplementary file 1 [file DataSheet_1.zip › Supplementary Table 3.DOC]

Search Name:	Cochrane record
Last Saved:	21/08/2021 05:12:11
Comment:	0
ID	Search
#1	MeSH descriptor: [Dermatomyositis] explode all trees
#2	(Dermatopolymyositis):ti,ab,kw OR (Polymyositis-Dermatomyositis):ti,ab,kw OR (Polymyositis Dermatomyositis):ti,ab,kw OR (Dermatomyositis, Adult Type):ti,ab,kw OR (Adult Type Dermatomyositis):ti,ab,kw (Word variations have been searched)
#3	(Dermatomyositis, Childhood Type):ti,ab,kw OR (Childhood Type Dermatomyositis):ti,ab,kw OR (Juvenile Dermatomyositis):ti,ab,kw OR (Dermatomyositis, Juvenile):ti,ab,kw OR (Juvenile Myositis):ti,ab,kw (Word variations have been searched)
#4	(Myositis, Juvenile):ti,ab,kw (Word variations have been searched)
#5	#1 or #2 or #3 or #4
#6	MeSH descriptor: [Interferon-Induced Helicase, IFIH1] explode all trees
#7	(IFIH1 protein, human):ti,ab,kw OR (MDA-5 protein, human):ti,ab,kw OR (melanoma differentiation associated protein-5, human):ti,ab,kw OR (RH116 helicase, human):ti,ab,kw OR (MDA5 protein, human):ti,ab,kw (Word variations have been searched)
#8	(RNA helicase RH116, human):ti,ab,kw OR (anti-melanoma differentiation-associated gene 5 antibody):ti,ab,kw OR (anti-MDA5 antibody):ti,ab,kw OR (melanoma differentiation-associated gene 5):ti,ab,kw OR (MDA5):ti,ab,kw (Word variations have been searched)
#9	#6 or #7 or #8
#10	MeSH descriptor: [Lung Diseases, Interstitial] explode all trees
#11	(Diffuse Parenchymal Lung Disease):ti,ab,kw OR (Interstitial Lung Diseases):ti,ab,kw OR (Diffuse Parenchymal Lung Diseases):ti,ab,kw OR (Interstitial Lung Disease):ti,ab,kw OR (Lung Disease, Interstitial):ti,ab,kw (Word variations have been searched)
#12	(Pneumonia, Interstitial):ti,ab,kw OR (Interstitial Pneumonia):ti,ab,kw OR (Interstitial Pneumonias):ti,ab,kw OR (Pneumonias, Interstitial):ti,ab,kw OR (Pneumonitis, Interstitial):ti,ab,kw (Word variations have been searched)
#13	#10 or #11 or #12
#14	MeSH descriptor: [Rituximab] explode all trees
#15	(CD20 Antibody, Rituximab):ti,ab,kw OR (Rituximab CD20 Antibody):ti,ab,kw OR (Mabthera):ti,ab,kw OR (IDEC-C2B8 Antibody):ti,ab,kw OR (IDEC C2B8 Antibody):ti,ab,kw (Word variations have been searched)
#16	(IDEC-C2B8):ti,ab,kw OR (IDEC C2B8):ti,ab,kw OR (GP2013):ti,ab,kw OR (Rituxan):ti,ab,kw OR (CD20 targeting):ti,ab,kw (Word variations have been searched)
#17	(Targeting CD20):ti,ab,kw (Word variations have been searched)
#18	(CD20 targeting):ti,ab,kw (Word variations have been searched)
#19	#14 or #15 or #16 or #17 or #18
#20	#5 AND #9 AND #13 AND #19
