# Supplementary material for: Rituximab in the Treatment of Interstitial Lung Diseases Related to Anti-Melanoma Differentiation-Associated Gene 5 Dermatomyositis: A Systematic Review
Source: Front Immunol. 2022 Jan 18;12:820163. doi: 10.3389/fimmu.2021.820163 (PMC8803653; doi:10.3389/fimmu.2021.820163)
Supplement: Supplementary file 1 [file DataSheet_1.zip › Supplementary Table 2.DOC]

Embase
Session Results
.......................................................
No.  Query Results                                          Results  Date       
#53. #13 AND #24 AND #39 AND #52                                 94  20 Aug 2021
#52. #40 OR #41 OR #42 OR #43 OR #44 OR #45 OR #46 OR        88,988  20 Aug 2021
     #47 OR #48 OR #49 OR #50 OR #51
#51. 'targeting cd20':ti,ab                                     279  20 Aug 2021
#50. 'cd20 targeting':ti,ab                                     149  20 Aug 2021
#49. 'rituxan':ti,ab                                            612  20 Aug 2021
#48. 'gp2013':ti,ab                                              30  20 Aug 2021
#47. 'idec c2b8':ti,ab                                           59  20 Aug 2021
#46. 'idec-c2b8':ti,ab                                           59  20 Aug 2021
#45. 'idec c2b8 antibody':ti,ab                                   2  20 Aug 2021
#44. 'idec-c2b8 antibody':ti,ab                                   2  20 Aug 2021
#43. 'mabthera':ti,ab                                           398  20 Aug 2021
#42. 'rituximab cd20 antibody':ti,ab                              2  20 Aug 2021
#41. 'cd20 antibody, rituximab':ti,ab                           831  20 Aug 2021
#40. 'rituximab'/exp                                         88,737  20 Aug 2021
#39. #25 OR #26 OR #27 OR #28 OR #29 OR #30 OR #31 OR        99,986  20 Aug 2021
     #32 OR #33 OR #34 OR #35 OR #36 OR #37 OR #38
#38. 'pneumonitides, interstitial':ti,ab                             20 Aug 2021
#37. 'interstitial pneumonitis':ti,ab                         3,876  20 Aug 2021
#36. 'interstitial pneumonitides':ti,ab                           4  20 Aug 2021
#35. 'pneumonitis, interstitial':ti,ab                           44  20 Aug 2021
#34. 'pneumonias, interstitial':ti,ab                             6  20 Aug 2021
#33. 'interstitial pneumonias':ti,ab                          1,268  20 Aug 2021
#32. 'interstitial pneumonia':ti,ab                          12,393  20 Aug 2021
#31. 'pneumonia, interstitial':ti,ab                            102  20 Aug 2021
#30. 'lung disease, interstitial':ti,ab                          35  20 Aug 2021
#29. 'diffuse parenchymal lung diseases':ti,ab                  269  20 Aug 2021
#28. 'interstitial lung diseases':ti,ab                       4,025  20 Aug 2021
#27. 'diffuse parenchymal lung disease':ti,ab                   423  20 Aug 2021
#26. 'lung diseases, interstitial':ti,ab                         14  20 Aug 2021
#25. 'interstitial lung disease'/exp                         96,058  20 Aug 2021
#24. #14 OR #15 OR #16 OR #17 OR #18 OR #19 OR #20 OR         3,376  20 Aug 2021
     #21 OR #22 OR #23
#23. 'mda5':ti,ab                                             2,306  20 Aug 2021
#22. 'melanoma differentiation-associated gene                  715  20 Aug 2021
     5':ti,ab
#21. 'anti-mda5 antibody':ti,ab                                 243  20 Aug 2021
#20. 'anti-melanoma differentiation-associated gene 5            86  20 Aug 2021
     antibody':ti,ab
#19. 'rna helicase rh116, human':ti,ab                               20 Aug 2021
#18. 'mda5 protein, human':ti,ab                                     20 Aug 2021
#17. 'rh116 helicase, human':ti,ab                                   20 Aug 2021
#16. 'melanoma differentiation associated protein-5,                 20 Aug 2021
     human':ti,ab
#15. 'mda-5 protein, human':ti,ab                                    20 Aug 2021
#14. 'interferon induced helicase c domain containing         1,877  20 Aug 2021
     protein 1'/exp
#13. #1 OR #2 OR #3 OR #4 OR #5 OR #6 OR #7 OR #8 OR         19,434  20 Aug 2021
     #9 OR #10 OR #11 OR #12
#12. 'myositis, juvenile':ti,ab                                   5  20 Aug 2021
#11. 'juvenile myositis':ti,ab                                  121  20 Aug 2021
#10. 'dermatomyositis, juvenile':ti,ab                           42  20 Aug 2021
#9.  'juvenile dermatomyositis':ti,ab                         2,140  20 Aug 2021
#8.  'childhood type dermatomyositis':ti,ab                       2  20 Aug 2021
#7.  'dermatomyositis, childhood type':ti,ab                         20 Aug 2021
#6.  'adult type dermatomyositis':ti,ab                              20 Aug 2021
#5.  'dermatomyositis, adult type':ti,ab                             20 Aug 2021
#4.  'polymyositis dermatomyositis':ti,ab                     1,160  20 Aug 2021
#3.  'polymyositis-dermatomyositis':ti,ab                     1,160  20 Aug 2021
#2.  'dermatopolymyositis':ti,ab                                141  20 Aug 2021
#1.  'dermatomyositis'/exp                                   19,009  20 Aug 2021
.......................................................
